# Supplementary material for: A bifunctional kinase–phosphatase module balances mitotic checkpoint strength and kinetochore–microtubule attachment stability
Source: EMBO J. 2023 Sep 15;42(20):e112630. doi: 10.15252/embj.2022112630 (PMC10577578; doi:10.15252/embj.2022112630)
Supplement: Supplementary file 4 — Movie EV2 [file EMBJ-42-e112630-s002.zip › Movie_EV2.txt]

Movie EV2 – Example of live-cell imaging of HeLa FRT cells expressing YFP-BubR1-B56γ mutant and undergoing mitosis. YFP-BubR1 signal is reported in green, while SiR-DNA in red (see Material and Methods for details).
