# Supplementary material for: A bifunctional kinase–phosphatase module balances mitotic checkpoint strength and kinetochore–microtubule attachment stability
Source: EMBO J. 2023 Sep 15;42(20):e112630. doi: 10.15252/embj.2022112630 (PMC10577578; doi:10.15252/embj.2022112630)
Supplement: Supplementary file 5 — Movie EV3 [file EMBJ-42-e112630-s005.zip]

Archive with 2 entries (2 files):
- Movie EV3.avi
- Movie_EV3.txt
